# Supplementary material for: Association between immune-mediated adverse events and efficacy in metastatic non-small-cell lung cancer patients treated with durvalumab and tremelimumab
Source: Front Immunol. 2022 Nov 3;13:1026964. doi: 10.3389/fimmu.2022.1026964 (PMC9670978; doi:10.3389/fimmu.2022.1026964)
Supplement: Supplementary file 1 [file DataSheet_1.zip]

Archive with 2 entries (2 files):
- Supplementary Files_LVNG With/Dey et al_Front Immunol_Supplement.docx
- Supplementary Files_LVNG With/myspred.R
