# Supplementary material for: Association between immune-mediated adverse events and efficacy in metastatic non-small-cell lung cancer patients treated with durvalumab and tremelimumab
Source: Front Immunol. 2022 Nov 3;13:1026964. doi: 10.3389/fimmu.2022.1026964 (PMC9670978; doi:10.3389/fimmu.2022.1026964)
Supplement: Supplementary file 1 [file DataSheet_1.zip › Supplementary Files_LVNG With/myspred.R]

##------Predictive Model : MYSTIC IMAE------------------------
##-------LOAD LIBRARIES----------
library(ROSE)
library(dplyr)
library(ggplot2)
library(caret)
library(randomForest)
library(vip)

##-------------------------------

##------READ DATA FILE-----------------
mys<- read.csv(file = "mystic_iolab_baseline_nov16.csv")

##----data prep for random forest--------------------------
table(mys$treatment) 
## Monotherapy: 303, 
## Combination: 302. 
mys.io.pred.cols<- mys[,c("SUBJID", "tumor_mut", 
                                  "Gender", "Liver_met", "ECOG_group", 
                                  "pdl1_group", "histology",
                                  "race_group", "AGE","BLWGHT", "Baseline_sld",
                                  "CREAT_BL",
                                  "ALB_BL", "BASO_BL", "BILI_BL", "CAL_BL",
                                  "ALT_BL", "CHL_BL", "GGT_BL", "EOS_BL",
                                  "GLUC_BL", "LDH_BL", "NLR_BL",
                                  "MONO_BL", "MAG_BL", "PLAT_BL", "POT_BL",
                                  "SOD_BL", "HEMO_BL", "AST_BL", "IMAE_Response")]

## 605 obs from 31 vars.
## Renaming lab parameters. 
names(mys.io.pred.cols)[30]<- "AST"
names(mys.io.pred.cols)[29]<- "Hemoglobin"
names(mys.io.pred.cols)[28]<- "Sodium"
names(mys.io.pred.cols)[27]<- "Potassium"
names(mys.io.pred.cols)[26]<- "Platelet"
names(mys.io.pred.cols)[25]<- "Magnesium"
names(mys.io.pred.cols)[24]<- "Monocyte"
names(mys.io.pred.cols)[23]<- "NLR"
names(mys.io.pred.cols)[22]<- "LDH"
names(mys.io.pred.cols)[21]<- "Glucose"
names(mys.io.pred.cols)[20]<- "Eosinophil"
names(mys.io.pred.cols)[19]<- "GGT"
names(mys.io.pred.cols)[18]<- "Chloride"
names(mys.io.pred.cols)[17]<- "ALT"
names(mys.io.pred.cols)[16]<- "Calcium"
names(mys.io.pred.cols)[15]<- "Bilirubin"
names(mys.io.pred.cols)[14]<- "Basophil"
names(mys.io.pred.cols)[13]<- "Albumin"
names(mys.io.pred.cols)[12]<- "Creatinine"

## Multi-colinearity test. 
mlc.io<- multi.collinear(mys.io.pred.cols[,9:30], p = 0.05)
mlc.io
## Sodium.

## Hence we remove sodium from our data.
mys.io.cols<- mys.io.pred.cols[,c("SUBJID", "tumor_mut",
                                  "Gender", "Liver_met", "ECOG_group", 
                                  "pdl1_group", "histology",
                                  "race_group", "AGE","BLWGHT", "Baseline_sld",
                                  "Creatinine",
                                  "Albumin", "Basophil", "Bilirubin", "Calcium",
                                  "ALT", "Chloride", "GGT", "Eosinophil",
                                  "Glucose", "LDH", "NLR",
                                  "Monocyte", "Magnesium", "Platelet", "Potassium",
                                  "Hemoglobin", "AST", "IMAE_Response")]

## 605 obs from 30 vars. 

## Check for variables with near zero variance. 
nzv.io<- nearZeroVar(mys.io.cols[,9:29])
## None. 
table(mys.io.cols$IMAE_Response) ## NO: 395, YES: 210
prop.table(table(mys.io.cols$IMAE_Response))
## NO: 65%, YES: 35%. 

## Data balancing. 
set.seed(11)
d.ov<- ovun.sample(IMAE_Response~.,data = mys.io.cols,
                   method = "over",
                   N=790)$data
table(d.ov$IMAE_Response) ## No: 395, Yes: 395.
d.ov$IMAE_Response<- as.factor(d.ov$IMAE_Response)
##---------------------------------------------------

##----------------Model building----------------------------
set.seed(22)
mys.rf.io.ov<- randomForest(IMAE_Response~AGE+BLWGHT+Baseline_sld+Creatinine+
                              Potassium+Magnesium+
                              Glucose+Chloride+Calcium+
                              Platelet+Monocyte+Bilirubin+
                              Hemoglobin+GGT+Basophil+
                              Albumin+Eosinophil+
                              AST+ALT+LDH+NLR+race_group+
                              histology+pdl1_group+tumor_mut+ 
                              ECOG_group+Gender+Liver_met,
                            data = d.ov,
                            importance = TRUE,
                            proximity = TRUE)


print(mys.rf.io.ov)
## oob error: 12.28%. 

## Feature Selection. 
png(
  'top10_features.tiff',
  height = 16,
  width = 20,
  units = 'cm',
  res = 600
)
varImpPlot(mys.rf.io.ov, sort = TRUE, n.var = 10,
           type = NULL, class = NULL,
           scale = TRUE, 
           main = "Top Ten Features")
dev.off()

## Top 10 imp features: 
## cal, ldh, ggt, nlr, mono, plat, alt, gluc, sld, eos. 
## Model building using top 10 features. 
set.seed(555)
predictive_model<- randomForest(IMAE_Response~Calcium+
                                  LDH+GGT+NLR+
                                  Monocyte+Platelet+ALT+
                                  Glucose+Baseline_sld+
                                  Eosinophil, data = d.ov,
                                importance = TRUE,
                                proximity = TRUE)
predictive_model
## OOB ERROR: 14.3%. 
plot(predictive_model)

png(
  'oob_ov_topten.tiff',
  height = 16,
  width = 20,
  units = 'cm',
  res = 600
)

plot(predictive_model)
dev.off()

oob.err.data.topten <- data.frame(
  Trees = rep(1:nrow(predictive_model$err.rate), 3), 
  Type = rep(c("OOB","YES","NO"), each = nrow(predictive_model$err.rate)),
  Error = c(predictive_model$err.rate[,"OOB"], predictive_model$err.rate[,"YES"], predictive_model$err.rate[,"NO"]))

png(
  'topten_error.tiff',
  height = 16,
  width = 20,
  units = 'cm',
  res = 600
)
ggplot(data = oob.err.data.topten, aes(x = Trees, y= Error)) + geom_line(aes(color = Type))

dev.off()
